# Supplementary material for: Juvenile Hormone Membrane Signaling Enhances its Intracellular Signaling Through Phosphorylation of Met and Hsp83
Source: Front Physiol. 2022 Apr 27;13:872889. doi: 10.3389/fphys.2022.872889 (PMC9091338; doi:10.3389/fphys.2022.872889)
Supplement: Supplementary file 1 [file Table1.XLS]

## Sheet: UAS-Met-BirA NO JH
prot_acc	prot_desc	prot_score	prot_mass	prot_matches	prot_matches_sig	prot_sequences	prot_sequences_sig	prot_cover	prot_pi	pep_query	pep_rank	pep_isunique	pep_exp_mz	pep_exp_mr	pep_exp_z	pep_calc_mr	pep_delta	pep_miss	pep_score	pep_homol	pep_ident	pep_expect	pep_res_before	pep_seq	pep_res_after	pep_var_mod	pep_var_mod_pos	pep_num_match	pep_pho_sites
Q9VYW2_DROME	Methoprene-tolerant, OS=Drosophila melanogaster OX=7227 GN=Met PE=2 SV=1	2243	79385	313	182	41	24	50.4	6.28	434	3	0	397.185	792.355	2	792.364	-0.0094	1	23.85	26	36	0.92	R	RTPSPR	R	Phospho (ST)	0.000200.0	4	256S
Q9VYW2_DROME	Methoprene-tolerant, OS=Drosophila melanogaster OX=7227 GN=Met PE=2 SV=1	2243	79385	313	182	41	24	50.4	6.28	3054	1	0	528.243	1054.47	2	1054.48	-0.0095	0	53.76		38	0.0014	R	TNSTQGVIR	Q	Phospho (ST)	0.002000000.0	6	651S

## Sheet: UAS-Gce-BirA NO JH
prot_acc	prot_desc	prot_score	prot_mass	prot_matches	prot_matches_sig	prot_sequences	prot_sequences_sig	prot_cover	prot_pi	pep_query	pep_rank	pep_isunique	pep_exp_mz	pep_exp_mr	pep_exp_z	pep_calc_mr	pep_delta	pep_miss	pep_score	pep_homol	pep_ident	pep_expect	pep_res_before	pep_seq	pep_res_after	pep_var_mod	pep_var_mod_pos	pep_num_match	pep_pho_sites
Q9VXW7_DROME	Germ cell-expressed bHLH-PAS, isoform C OS=Drosophila melanogaster OX=7227 GN=gce PE=1 SV=2	2572	106514	459	223	52	32	50.7	5.79	9806	1	0	793.409	1584.8	2	1584.82	-0.0136	0	62.48	27	38	0.0002	K	TPPLALVPPEASSVK	S	Phospho (ST)	0.200000000000000.0	11	762T
Q9VXW7_DROME	Germ cell-expressed bHLH-PAS, isoform C OS=Drosophila melanogaster OX=7227 GN=gce PE=1 SV=2	2572	106514	459	223	52	32	50.7	5.79	9807	1	0	793.409	1584.8	2	1584.82	-0.0133	0	37.32	27	38	0.066	K	TPPLALVPPEASSVK	S	Phospho (ST)	0.200000000000000.0	9	762T
Q9VXW7_DROME	Germ cell-expressed bHLH-PAS, isoform C OS=Drosophila melanogaster OX=7227 GN=gce PE=1 SV=2	2572	106514	459	223	52	32	50.7	5.79	9808	1	0	793.409	1584.8	2	1584.82	-0.013	0	56.57	36	38	0.00079	K	TPPLALVPPEASSVK	S	Phospho (ST)	0.200000000000000.0	11	762T
Q9VXW7_DROME	Germ cell-expressed bHLH-PAS, isoform C OS=Drosophila melanogaster OX=7227 GN=gce PE=1 SV=2	2572	106514	459	223	52	32	50.7	5.79	9809	1	0	793.409	1584.8	2	1584.82	-0.012	0	42.94	28	38	0.018	K	TPPLALVPPEASSVK	S	Phospho (ST)	0.200000000000000.0	9	762T
Q9VXW7_DROME	Germ cell-expressed bHLH-PAS, isoform C OS=Drosophila melanogaster OX=7227 GN=gce PE=1 SV=2	2572	106514	459	223	52	32	50.7	5.79	10328	1	1	817.366	1632.72	2	1632.73	-0.0152	0	76.16	31	40	1.3e-05	R	SPGSPMPVAPGVTNSR	G	Phospho (ST)	0.0002000000000000.0	11	141S
Q9VXW7_DROME	Germ cell-expressed bHLH-PAS, isoform C OS=Drosophila melanogaster OX=7227 GN=gce PE=1 SV=2	2572	106514	459	223	52	32	50.7	5.79	10329	1	1	817.367	1632.72	2	1632.73	-0.0129	0	66.65	31	40	0.00012	R	SPGSPMPVAPGVTNSR	G	Phospho (ST)	0.0002000000000000.0	11	141S
Q9VXW7_DROME	Germ cell-expressed bHLH-PAS, isoform C OS=Drosophila melanogaster OX=7227 GN=gce PE=1 SV=2	2572	106514	459	223	52	32	50.7	5.79	10330	1	1	817.368	1632.72	2	1632.73	-0.0124	0	48.22	28	40	0.0082	R	SPGSPMPVAPGVTNSR	G	Phospho (ST)	0.0002000000000000.0	8	141S
Q9VXW7_DROME	Germ cell-expressed bHLH-PAS, isoform C OS=Drosophila melanogaster OX=7227 GN=gce PE=1 SV=2	2572	106514	459	223	52	32	50.7	5.79	14284	5	0	1205.1	2408.18	2	2408.16	0.0287	0	5.88	21	38	91	K	QDIPYFDEPPALDADLLVLGK	S	Phospho (Y)	0.000030000000000000000.0	9	31Y
Q9VXW7_DROME	Germ cell-expressed bHLH-PAS, isoform C OS=Drosophila melanogaster OX=7227 GN=gce PE=1 SV=2	2572	106514	459	223	52	32	50.7	5.79	14898	1	1	648.314	3236.53	5	3236.57	-0.0387	1	14.66	24	39	16	R	SHHGSSALSSHGHGNAKTPPLALVPPEASSVK	S	Phospho (ST)	0.00000000200000000000000000000000.0	15	753S
Q9VXW7_DROME	Germ cell-expressed bHLH-PAS, isoform C OS=Drosophila melanogaster OX=7227 GN=gce PE=1 SV=2	2572	106514	459	223	52	32	50.7	5.79	14900	7	1	810.142	3236.54	4	3236.57	-0.0326	1	11.66	26	39	30	R	SHHGSSALSSHGHGNAKTPPLALVPPEASSVK	S	Phospho (ST)	0.00000000000000000200000000000000.0	7	762T
Q9VXW7_DROME	Germ cell-expressed bHLH-PAS, isoform C OS=Drosophila melanogaster OX=7227 GN=gce PE=1 SV=2	2572	106514	459	223	52	32	50.7	5.79	14901	1	1	648.315	3236.54	5	3236.57	-0.0323	1	19.96	25	39	4.5	R	SHHGSSALSSHGHGNAKTPPLALVPPEASSVK	S	Phospho (ST)	0.00000200000000000000000000000000.0	12	750S
Q9VXW7_DROME	Germ cell-expressed bHLH-PAS, isoform C OS=Drosophila melanogaster OX=7227 GN=gce PE=1 SV=2	2572	106514	459	223	52	32	50.7	5.79	14902	1	1	810.143	3236.54	4	3236.57	-0.0308	1	25.38	27	39	1.3	R	SHHGSSALSSHGHGNAKTPPLALVPPEASSVK	S	Phospho (ST)	0.00000000000000000200000000000000.0	11	762T
Q9VXW7_DROME	Germ cell-expressed bHLH-PAS, isoform C OS=Drosophila melanogaster OX=7227 GN=gce PE=1 SV=2	2572	106514	459	223	52	32	50.7	5.79	14903	1	1	1079.86	3236.54	3	3236.57	-0.0297	1	26.99	31	39	0.89	R	SHHGSSALSSHGHGNAKTPPLALVPPEASSVK	S	Phospho (ST)	0.00000000000000000200000000000000.0	12	762T
Q9VXW7_DROME	Germ cell-expressed bHLH-PAS, isoform C OS=Drosophila melanogaster OX=7227 GN=gce PE=1 SV=2	2572	106514	459	223	52	32	50.7	5.79	14904	1	1	810.143	3236.54	4	3236.57	-0.0289	1	16.34	22	39	10	R	SHHGSSALSSHGHGNAKTPPLALVPPEASSVK	S	Phospho (ST)	0.00000200000000000000000000000000.0	8	750S
Q9VXW7_DROME	Germ cell-expressed bHLH-PAS, isoform C OS=Drosophila melanogaster OX=7227 GN=gce PE=1 SV=2	2572	106514	459	223	52	32	50.7	5.79	14905	1	1	810.144	3236.55	4	3236.57	-0.0272	1	34.43	28	39	0.16	R	SHHGSSALSSHGHGNAKTPPLALVPPEASSVK	S	Phospho (ST)	0.00000000020000000000000000000000.0	8	754S
Q9VXW7_DROME	Germ cell-expressed bHLH-PAS, isoform C OS=Drosophila melanogaster OX=7227 GN=gce PE=1 SV=2	2572	106514	459	223	52	32	50.7	5.79	14906	1	1	810.144	3236.55	4	3236.57	-0.0238	1	16.36	28	39	10	R	SHHGSSALSSHGHGNAKTPPLALVPPEASSVK	S	Phospho (ST)	0.00000200000000000000000000000000.0	9	750S

## Sheet: UAS-Met-BirA + JH
prot_acc	prot_desc	prot_score	prot_mass	prot_matches	prot_matches_sig	prot_sequences	prot_sequences_sig	prot_cover	prot_pi	pep_query	pep_rank	pep_isunique	pep_exp_mz	pep_exp_mr	pep_exp_z	pep_calc_mr	pep_delta	pep_miss	pep_score	pep_homol	pep_ident	pep_expect	pep_res_before	pep_seq	pep_res_after	pep_var_mod	pep_var_mod_pos	pep_num_match	pep_pho_sites
Q9VYW2_DROME	Methoprene-tolerant, OS=Drosophila melanogaster OX=7227 GN=Met PE=2 SV=1	1934	79385	256	136	37	22	47.5	6.28	3061	3	0	528.25	1054.49	2	1054.48	0.0056	0	18.51	33	38	5.3	R	TNSTQGVIR	Q	Phospho (ST)	0.000200000.0	3	652T
Q9VYW2_DROME	Methoprene-tolerant, OS=Drosophila melanogaster OX=7227 GN=Met PE=2 SV=1	1934	79385	256	136	37	22	47.5	6.28	3062	1	0	528.25	1054.49	2	1054.48	0.0057	0	56.01		38	0.00093	R	TNSTQGVIR	Q	Phospho (ST)	0.002000000.0	6	651S
Q9VYW2_DROME	Methoprene-tolerant, OS=Drosophila melanogaster OX=7227 GN=Met PE=2 SV=1	1098	79385	64	29	23	13	33.4	6.28	2587	8	0	498.268	994.522	2	994.521	0.001	1	4.08	23	37	100	R	LDKTAVLR	F	Phospho (ST)	0.00020000.0	4	76T
Q9VYW2_DROME	Methoprene-tolerant, OS=Drosophila melanogaster OX=7227 GN=Met PE=2 SV=1	1102	79385	61	21	27	16	41.3	6.28	13933	7	1	1242.4	3724.19	3	3724.14	0.0517	0	9.38	30	33	13	-	MAAPETGNTGSTGSAGSTGSGSGSGSGSGSSSDPANGR	E	6 Phospho (ST)	0.00000200202200000000000000000022000000.0	14	6T, 9T, 11S, 12T, 31S, 32S
Q9VYW2_DROME	Methoprene-tolerant, OS=Drosophila melanogaster OX=7227 GN=Met PE=2 SV=1	1102	79385	61	21	27	16	41.3	6.28	14470	9	1	1121.02	4480.07	4	4480.15	-0.0859	1	9.3	24	39	54	-	MAAPETGNTGSTGSAGSTGSGSGSGSGSGSSSDPANGREAR	N	11 Phospho (ST)	0.00000200202202002200000000020222000000000.0	10	6T, 9T, 11S, 12T, 14S, 17S, 18T, 28S, 30S, 31S, 32S
Q9VYW2_DROME	Methoprene-tolerant, OS=Drosophila melanogaster OX=7227 GN=Met PE=2 SV=1	2312	79385	318	169	41	28	49.7	6.28	341	10	0	397.187	792.359	2	792.364	-0.0055	1	2.98	25	36	110	R	RTPSPR	R	Phospho (ST)	0.000200.0	4	256S
Q9VYW2_DROME	Methoprene-tolerant, OS=Drosophila melanogaster OX=7227 GN=Met PE=2 SV=1	2312	79385	318	169	41	28	49.7	6.28	1913	2	0	528.247	1054.48	2	1054.48	-0.0005	0	18.86	30	38	4.7	R	TNSTQGVIR	Q	Phospho (ST)	0.002000000.0	6	651S
Q9VYW2_DROME	Methoprene-tolerant, OS=Drosophila melanogaster OX=7227 GN=Met PE=2 SV=1	2312	79385	318	169	41	28	49.7	6.28	1914	1	0	528.248	1054.48	2	1054.48	0.0005	0	67.24		38	6.6e-05	R	TNSTQGVIR	Q	Phospho (ST)	0.002000000.0	8	651S
Q9VYW2_DROME	Methoprene-tolerant, OS=Drosophila melanogaster OX=7227 GN=Met PE=2 SV=1	2312	79385	318	169	41	28	49.7	6.28	4475	1	0	670.814	1339.61	2	1339.62	-0.0116	1	23.98	28	39	1.8	K	ERTNSTQGVIR	Q	Phospho (ST)	0.00002000000.0	7	651S
Q9VYW2_DROME	Methoprene-tolerant, OS=Drosophila melanogaster OX=7227 GN=Met PE=2 SV=1	2312	79385	318	169	41	28	49.7	6.28	4476	1	0	670.821	1339.63	2	1339.62	0.0035	1	39.07	32	39	0.056	K	ERTNSTQGVIR	Q	Phospho (ST)	0.00002000000.0	9	651S
Q9VYW2_DROME	Methoprene-tolerant, OS=Drosophila melanogaster OX=7227 GN=Met PE=2 SV=1	2312	79385	318	169	41	28	49.7	6.28	5696	9	1	746.369	1490.72	2	1490.71	0.0174	1	5.41	23	39	120	R	MAHLATIDDRLR	M	Phospho (ST)	0.000002000000.0	6	265T
Q9VYW2_DROME	Methoprene-tolerant, OS=Drosophila melanogaster OX=7227 GN=Met PE=2 SV=1	2312	79385	318	169	41	28	49.7	6.28	11346	1	0	816.725	2447.15	3	2447.15	0.001	1	52.55		40	0.0029	R	DKLNASIQELATMVPHAAESSR	R	Phospho (ST)	0.0000020000000000000000.0	17	55S
Q9VYW2_DROME	Methoprene-tolerant, OS=Drosophila melanogaster OX=7227 GN=Met PE=2 SV=1	2312	79385	318	169	41	28	49.7	6.28	11960	1	0	1274.57	2547.13	2	2547.13	0.0005	0	83.3		40	2.7e-06	K	AEMPTQSSSPDLPASQAPQQLER	I	Phospho (ST)	0.00000000200000000000000.0	14	535S
Q9VYW2_DROME	Methoprene-tolerant, OS=Drosophila melanogaster OX=7227 GN=Met PE=2 SV=1	2312	79385	318	169	41	28	49.7	6.28	11961	1	0	850.053	2547.14	3	2547.13	0.0055	0	61.58	36	40	0.0004	K	AEMPTQSSSPDLPASQAPQQLER	I	Phospho (ST)	0.00002000000000000000000.0	10	531T
Q9VYW2_DROME	Methoprene-tolerant, OS=Drosophila melanogaster OX=7227 GN=Met PE=2 SV=1	2312	79385	318	169	41	28	49.7	6.28	11962	2	0	850.058	2547.15	3	2547.13	0.0198	0	15.5	29	40	16	K	AEMPTQSSSPDLPASQAPQQLER	I	Phospho (ST)	0.00000000200000000000000.0	5	535S
Q9VYW2_DROME	Methoprene-tolerant, OS=Drosophila melanogaster OX=7227 GN=Met PE=2 SV=1	2312	79385	318	169	41	28	49.7	6.28	11963	6	0	850.064	2547.17	3	2547.13	0.0403	0	14.81	28	40	18	K	AEMPTQSSSPDLPASQAPQQLER	I	Phospho (ST)	0.00000000200000000000000.0	6	535S
Q9VYW2_DROME	Methoprene-tolerant, OS=Drosophila melanogaster OX=7227 GN=Met PE=2 SV=1	2312	79385	318	169	41	28	49.7	6.28	11964	1	0	850.065	2547.17	3	2547.13	0.0418	0	12.06	24	40	33	K	AEMPTQSSSPDLPASQAPQQLER	I	Phospho (ST)	0.00002000000000000000000.0	5	531T
Q9VYW2_DROME	Methoprene-tolerant, OS=Drosophila melanogaster OX=7227 GN=Met PE=2 SV=1	2312	79385	318	169	41	28	49.7	6.28	13421	1	1	1065.42	3193.24	3	3193.27	-0.0249	0	20.17	31	39	4.6	M	AAPETGNTGSTGSAGSTGSGSGSGSGSGSSSDPANGR	E	Phospho (ST)	0.0000200000000000000000000000000000000.0	6	6T

## Sheet: UAS-Gce-BirA + JH
prot_acc	prot_desc	prot_score	prot_mass	prot_matches	prot_matches_sig	prot_sequences	prot_sequences_sig	prot_cover	prot_pi	pep_query	pep_rank	pep_isunique	pep_exp_mz	pep_exp_mr	pep_exp_z	pep_calc_mr	pep_delta	pep_miss	pep_score	pep_homol	pep_ident	pep_expect	pep_res_before	pep_seq	pep_res_after	pep_var_mod	pep_var_mod_pos	pep_num_match	pep_pho_sites
Q9VXW7_DROME	Germ cell-expressed bHLH-PAS, isoform C OS=Drosophila melanogaster OX=7227 GN=gce PE=1 SV=2	1637	106514	140	67	33	21	34	5.79	4471	7	0	584.811	1167.61	2	1167.59	0.0177	0	5.55	22	37	80	K	SISVVNVTAAK	H	Phospho (ST)	0.00000002000.0	3	789T
Q9VXW7_DROME	Germ cell-expressed bHLH-PAS, isoform C OS=Drosophila melanogaster OX=7227 GN=gce PE=1 SV=2	1637	106514	140	67	33	21	34	5.79	8399	1	0	793.419	1584.82	2	1584.82	0.0068	0	15.28	27	37	8.7	K	TPPLALVPPEASSVK	S	Phospho (ST)	0.200000000000000.0	2	762T
Q9VXW7_DROME	Germ cell-expressed bHLH-PAS, isoform C OS=Drosophila melanogaster OX=7227 GN=gce PE=1 SV=2	2907	106514	428	201	54	36	48.9	5.79	4775	1	0	584.797	1167.58	2	1167.59	-0.0099	0	18.34	24	38	5	K	SISVVNVTAAK	H	Phospho (ST)	0.00200000000.0	9	784S
Q9VXW7_DROME	Germ cell-expressed bHLH-PAS, isoform C OS=Drosophila melanogaster OX=7227 GN=gce PE=1 SV=2	2907	106514	428	201	54	36	48.9	5.79	9927	1	0	793.419	1584.82	2	1584.82	0.0073	0	34.89	20	37	0.096	K	TPPLALVPPEASSVK	S	Phospho (ST)	0.200000000000000.0	9	762T
Q9VXW7_DROME	Germ cell-expressed bHLH-PAS, isoform C OS=Drosophila melanogaster OX=7227 GN=gce PE=1 SV=2	2907	106514	428	201	54	36	48.9	5.79	9928	1	0	793.42	1584.83	2	1584.82	0.0086	0	57.19	28	37	0.00054	K	TPPLALVPPEASSVK	S	Phospho (ST)	0.200000000000000.0	12	762T
Q9VXW7_DROME	Germ cell-expressed bHLH-PAS, isoform C OS=Drosophila melanogaster OX=7227 GN=gce PE=1 SV=2	2907	106514	428	201	54	36	48.9	5.79	9929	1	0	793.42	1584.83	2	1584.82	0.009	0	57.54	28	37	0.00049	K	TPPLALVPPEASSVK	S	Phospho (ST)	0.200000000000000.0	12	762T
Q9VXW7_DROME	Germ cell-expressed bHLH-PAS, isoform C OS=Drosophila melanogaster OX=7227 GN=gce PE=1 SV=2	2907	106514	428	201	54	36	48.9	5.79	10391	1	1	817.378	1632.74	2	1632.73	0.0073	0	73.56	33	40	2.4e-05	R	SPGSPMPVAPGVTNSR	G	Phospho (ST)	0.0002000000000000.0	11	141S
Q9VXW7_DROME	Germ cell-expressed bHLH-PAS, isoform C OS=Drosophila melanogaster OX=7227 GN=gce PE=1 SV=2	2907	106514	428	201	54	36	48.9	5.79	10393	1	1	817.38	1632.75	2	1632.73	0.012	0	44	29	40	0.022	R	SPGSPMPVAPGVTNSR	G	Phospho (ST)	0.0002000000000000.0	7	141S
Q9VXW7_DROME	Germ cell-expressed bHLH-PAS, isoform C OS=Drosophila melanogaster OX=7227 GN=gce PE=1 SV=2	2907	106514	428	201	54	36	48.9	5.79	11185	1	0	581.893	1742.66	3	1742.65	0.0054	0	34.98	28	37	0.085	R	SMSEFGDPYGSHHGR	S	Phospho (ST)	0.002000000000000.0	8	732S
Q9VXW7_DROME	Germ cell-expressed bHLH-PAS, isoform C OS=Drosophila melanogaster OX=7227 GN=gce PE=1 SV=2	2907	106514	428	201	54	36	48.9	5.79	14090	3	1	648.324	3236.59	5	3236.57	0.0126	1	8.58	22	38	47	R	SHHGSSALSSHGHGNAKTPPLALVPPEASSVK	S	Phospho (ST)	0.00000000000000000200000000000000.0	8	762T
Q9VXW7_DROME	Germ cell-expressed bHLH-PAS, isoform C OS=Drosophila melanogaster OX=7227 GN=gce PE=1 SV=2	3427	106514	372	215	61	42	63.1	5.79	3038	1	0	607.258	1212.5	2	1212.5	-0.0017	1	20.46	28	37	2.5	R	SKAEEDAIDR	K	Phospho (ST)	0.2000000000.0	6	429S
Q9VXW7_DROME	Germ cell-expressed bHLH-PAS, isoform C OS=Drosophila melanogaster OX=7227 GN=gce PE=1 SV=2	3427	106514	372	215	61	42	63.1	5.79	6113	1	0	748.354	1494.69	2	1494.7	-0.0043	0	16.45	29	39	9.9	R	SNHFSSNLQLIR	R	Phospho (ST)	0.000020000000.0	7	488S
Q9VXW7_DROME	Germ cell-expressed bHLH-PAS, isoform C OS=Drosophila melanogaster OX=7227 GN=gce PE=1 SV=2	3427	106514	372	215	61	42	63.1	5.79	6944	1	0	792.381	1582.75	2	1582.74	0.0092	1	26.85	28	39	0.92	R	AGPRSEPTAYEVVK	I	Phospho (ST)	0.00000002000000.0	14	461T
Q9VXW7_DROME	Germ cell-expressed bHLH-PAS, isoform C OS=Drosophila melanogaster OX=7227 GN=gce PE=1 SV=2	3427	106514	372	215	61	42	63.1	5.79	6980	1	0	529.28	1584.82	3	1584.82	0.0006	0	28.66	33	38	0.43	K	TPPLALVPPEASSVK	S	Phospho (ST)	0.200000000000000.0	11	762T
Q9VXW7_DROME	Germ cell-expressed bHLH-PAS, isoform C OS=Drosophila melanogaster OX=7227 GN=gce PE=1 SV=2	3427	106514	372	215	61	42	63.1	5.79	6981	1	0	793.416	1584.82	2	1584.82	0.0016	0	54.81	25	37	0.001	K	TPPLALVPPEASSVK	S	Phospho (ST)	0.200000000000000.0	12	762T
Q9VXW7_DROME	Germ cell-expressed bHLH-PAS, isoform C OS=Drosophila melanogaster OX=7227 GN=gce PE=1 SV=2	3427	106514	372	215	61	42	63.1	5.79	6982	1	0	793.422	1584.83	2	1584.82	0.0119	0	45.94	32	37	0.0072	K	TPPLALVPPEASSVK	S	Phospho (ST)	0.200000000000000.0	11	762T
Q9VXW7_DROME	Germ cell-expressed bHLH-PAS, isoform C OS=Drosophila melanogaster OX=7227 GN=gce PE=1 SV=2	3427	106514	372	215	61	42	63.1	5.79	7391	1	1	817.369	1632.72	2	1632.73	-0.0089	0	57.52	27	40	0.00097	R	SPGSPMPVAPGVTNSR	G	Phospho (ST)	0.0002000000000000.0	9	141S
Q9VXW7_DROME	Germ cell-expressed bHLH-PAS, isoform C OS=Drosophila melanogaster OX=7227 GN=gce PE=1 SV=2	3427	106514	372	215	61	42	63.1	5.79	7392	1	1	817.373	1632.73	2	1632.73	-0.0017	0	52.42	27	40	0.0032	R	SPGSPMPVAPGVTNSR	G	Phospho (ST)	0.0002000000000000.0	11	141S
Q9VXW7_DROME	Germ cell-expressed bHLH-PAS, isoform C OS=Drosophila melanogaster OX=7227 GN=gce PE=1 SV=2	3427	106514	372	215	61	42	63.1	5.79	8359	1	0	581.891	1742.65	3	1742.65	-0.001	0	26.79	25	36	0.52	R	SMSEFGDPYGSHHGR	S	Phospho (ST)	0.002000000000000.0	8	732S
Q9VXW7_DROME	Germ cell-expressed bHLH-PAS, isoform C OS=Drosophila melanogaster OX=7227 GN=gce PE=1 SV=2	3427	106514	372	215	61	42	63.1	5.79	8360	1	0	872.337	1742.66	2	1742.65	0.0077	0	74.28	31	37	1e-05	R	SMSEFGDPYGSHHGR	S	Phospho (ST)	0.002000000000000.0	9	732S
Q9VXW7_DROME	Germ cell-expressed bHLH-PAS, isoform C OS=Drosophila melanogaster OX=7227 GN=gce PE=1 SV=2	3427	106514	372	215	61	42	63.1	5.79	8437	1	1	584.255	1749.74	3	1749.73	0.0116	0	20.15	25	39	4.3	R	SHHGSSALSSHGHGNAK	T	Phospho (ST)	0.00002000000000000.0	9	749S
Q9VXW7_DROME	Germ cell-expressed bHLH-PAS, isoform C OS=Drosophila melanogaster OX=7227 GN=gce PE=1 SV=2	3427	106514	372	215	61	42	63.1	5.79	9900	1	0	970.84	1939.67	2	1939.68	-0.0101	0	11.46	20	35	14	R	QMYDCNSSYGESTYR	L	Phospho (Y)	0.003000000000000.0	7	593Y
Q9VXW7_DROME	Germ cell-expressed bHLH-PAS, isoform C OS=Drosophila melanogaster OX=7227 GN=gce PE=1 SV=2	3427	106514	372	215	61	42	63.1	5.79	13012	8	0	953.402	2857.18	3	2857.16	0.0196	1	9.26	30	40	71	R	WVIVALRQMYDCNSSYGESTYR	L	2 Phospho (ST)	0.0000000000000220000000.0	9	597S, 598S
Q9VXW7_DROME	Germ cell-expressed bHLH-PAS, isoform C OS=Drosophila melanogaster OX=7227 GN=gce PE=1 SV=2	3427	106514	372	215	61	42	63.1	5.79	13604	1	1	648.318	3236.55	5	3236.57	-0.0179	1	12.34	23	39	24	R	SHHGSSALSSHGHGNAKTPPLALVPPEASSVK	S	Phospho (ST)	0.00002000000000000000000000000000.0	12	749S
Q9VXW7_DROME	Germ cell-expressed bHLH-PAS, isoform C OS=Drosophila melanogaster OX=7227 GN=gce PE=1 SV=2	3427	106514	372	215	61	42	63.1	5.79	13605	1	1	648.319	3236.56	5	3236.57	-0.0124	1	19.41	27	38	4.5	R	SHHGSSALSSHGHGNAKTPPLALVPPEASSVK	S	Phospho (ST)	0.00002000000000000000000000000000.0	19	749S
Q9VXW7_DROME	Germ cell-expressed bHLH-PAS, isoform C OS=Drosophila melanogaster OX=7227 GN=gce PE=1 SV=2	3427	106514	372	215	61	42	63.1	5.79	13606	1	1	810.151	3236.58	4	3236.57	0.0038	1	29.08	34	38	0.44	R	SHHGSSALSSHGHGNAKTPPLALVPPEASSVK	S	Phospho (ST)	0.00000000000000000200000000000000.0	21	762T
Q9VXW7_DROME	Germ cell-expressed bHLH-PAS, isoform C OS=Drosophila melanogaster OX=7227 GN=gce PE=1 SV=2	3427	106514	372	215	61	42	63.1	5.79	13607	1	1	1079.87	3236.58	3	3236.57	0.011	1	26.4	23	38	0.78	R	SHHGSSALSSHGHGNAKTPPLALVPPEASSVK	S	Phospho (ST)	0.00002000000000000000000000000000.0	16	749S
Q9VXW7_DROME	Germ cell-expressed bHLH-PAS, isoform C OS=Drosophila melanogaster OX=7227 GN=gce PE=1 SV=2	3427	106514	372	215	61	42	63.1	5.79	13608	1	1	648.326	3236.59	5	3236.57	0.0202	1	9.64	21	38	35	R	SHHGSSALSSHGHGNAKTPPLALVPPEASSVK	S	Phospho (ST)	0.00002000000000000000000000000000.0	11	749S
Q9VXW7_DROME	Germ cell-expressed bHLH-PAS, isoform C OS=Drosophila melanogaster OX=7227 GN=gce PE=1 SV=2	3427	106514	372	215	61	42	63.1	5.79	13609	1	1	810.157	3236.6	4	3236.57	0.0248	1	17.86	20	37	5.1	R	SHHGSSALSSHGHGNAKTPPLALVPPEASSVK	S	Phospho (ST)	0.00000000000000000200000000000000.0	11	762T
Q9VXW7_DROME	Germ cell-expressed bHLH-PAS, isoform C OS=Drosophila melanogaster OX=7227 GN=gce PE=1 SV=2	1586	106514	78	35	35	18	45	5.79	7454	5	1	875.884	1749.75	2	1749.73	0.0199	0	7.63	22	39	82	R	SHHGSSALSSHGHGNAK	T	Phospho (ST)	0.00000000200000000.0	7	753S
