# Supplementary material for: Juvenile Hormone Membrane Signaling Enhances its Intracellular Signaling Through Phosphorylation of Met and Hsp83
Source: Front Physiol. 2022 Apr 27;13:872889. doi: 10.3389/fphys.2022.872889 (PMC9091338; doi:10.3389/fphys.2022.872889)
Supplement: Supplementary file 3 [file Table4.XLS]

## Sheet: Sheet1
Sequence	Modifications	Master Protein Accessions	Protein Name	Missed Cleavages_JH	Missed Cleavages_DMSO	PSMs_JH	PSMs_DMSO	RT [min]_JH	RT [min]_DMSO	DeltaM [ppm]_JH	DeltaM [ppm]_DMSO	Abundances (Normalized)_JH	Abundances (Normalized)_DMSO	Abundances: JH	Abundances: DMSO
EVSDDEADDEKKEGDEK	1xPhospho [S3]	M9PBL3	Heat shock protein 83	2	-	2	-	8.0360	-	2.71	-	3273581.5	-	3273581.5	-
EKEVSDDEADDEK	1xPhospho [S5]	M9PBL3	Heat shock protein 83	1	-	2	-	8.3426	-	2.29	-	8024562.125	-	8024562.125	-
EREKEVSDDEADDEK	1xPhospho [S7]	M9PBL3	Heat shock protein 83	2	-	1	-	7.9181	-	4.17	-		-		-
EVSDDEADDEK	1xPhospho [S3]	M9PBL3	Heat shock protein 83	0	-	1	-	9.0233	-	2.99	-	1177180.75	-	1177180.75	-
EKEVSDDEADDEKK	1xPhospho [S5]	M9PBL3	Heat shock protein 83	2	-	1	-	7.6185	-	2.83	-	4069195.5	-	4069195.5	-
