# Supplementary material for: Juvenile Hormone Membrane Signaling Enhances its Intracellular Signaling Through Phosphorylation of Met and Hsp83
Source: Front Physiol. 2022 Apr 27;13:872889. doi: 10.3389/fphys.2022.872889 (PMC9091338; doi:10.3389/fphys.2022.872889)
Supplement: Supplementary file 6 [file Table5.XLS]

## Sheet: Primers for DNA Constructs
Genes	Sequence, 5'-3'
Met-F	ATGTCGCCGCCGCTAGACT
Met-R	TCGCAGCGTGCTGGTCAG
Met-2XFLAG-R	CTTATCGTCGTCATCCTTGTAATC CTTATCGTCGTCATCCTTGTAATC TCGCAGCGTGCTGGTCAG
Gce-F	ATGGAGGGTGCCAGTCGC
Gce-R	GTCCTGGTCGTCCTCCTGAAG
Gce-2XFLAG-R	CTTATCGTCGTCATCCTTGTAATC CTTATCGTCGTCATCCTTGTAATC GTCCTGGTCGTCCTCCTGAAG
BirA-F	ATGAAGGATAACACCGTGCCAC
BirA-R	TTATTTTTCTGCACTACGCAGG
P2A-BirA-F	GGCGGCTCCGGAAGCGGAGCTACTAACTTCAGCCTGCTGAAGCAGGCTGGAGACGTGGAGGAGAACCCTGGACCTGGCGGCTCCATGAAGGATAACACCGTGCC
BirA-R	TTATTTTTCTGCACTACGCAGGG
FLAG-Avi-P2A-F	GATTACAAGGATGACGACGATAAG GGTTTGAATGACATATTTGAAGCCCAGAAGATCGAGTGGCACGAGGGCGGCTCCGGAAGCGG
Hsp83-F	ATGCCAGAAG AAGCAGAGAC CTTTGCATTC
Hsp83-R	ATCGACCTCCTCCATGTGGGA
Hsp83-R-V5	CTA CGTAGAATCGAGACCGAGGAGAGGGTTAGGGATAGGCTTACC ATCGACCTCCTCCATGTGG
Hsp83-R-Flag	CTA CTTGTCATCGTCGTCCTTGTAATC ATCGACCTCCTCCATGTGGGA
14-3-3ε-F	ATGACTGAGC GCGAGAACAA TGTGTA
14-3-3ε-R	TTACGACACGTCCTGATCCTCAAC
14-3-3ζ-F	ATGTCGACAG TCGATAAGGA AGAGC
14-3-3ζ-R	TTAGTTGTCGCCGCCCTCCTGTGGCTC
Met-HLH+-F	ATGGCAGCAC CAGAGACGGG
Met-HLH+-R	GGAAGCGGACTTGCCAAAGAC
Met-PAS-A+-F	ATGCTTCAGTAT GTCTTTGGCA
Met-PAS-A+-R	CTGATAGAACAGGGTCTCTAT
Met-PAS-B+-F	ATGCC CAGGGATATA GAGACCCT
Met-PAS-B+-R	TCGCAGCGTGCTGGTCAGGGTT
Met-PAS-B-F	ATGGAGT ACCATACGAG GCATCTAATC
Met-PAS-B-R	GCCCGCCTCCTCATCGAGCA
Met-PAS-B+-T265A	GCCCATTTGG CGGCCATTGA TGACCGACTA
Met-PAS-B+-S531A/T535A	TCATCAAGGC GGAGATGCCC GCCCAGAGCA GCGCCCCCGA TTTGCCCGCC
Met-PAS-B+-S652A	GCGCACCAAC TCCGCCCAGG GCGTGATCCG
Met-S55A-M	AAGCTTAATG CCGCCATCCA GGAGCTGGCC
Met-T76A-M	CGTCGCCTGG ACAAAGCCGC CGTCCTTAGATTCGCCACCC
Gce-HLH+-F	ATGGAGGGTG CCAGTCGCAG
Gce-HLH+-R	GTTGCCAAAGGCATGCTTCA
Gce-PAS-A+-F	ATGGCATT GCGATTGAAG CATGCCTTTG
Gce-PAS-A+-R	GGCATCGAAGAGGTTCTCCAAC
Gce-PAS-B+-F	ATGCCCAC CGAGTTGGAG AACCTCTT
Gce-PAS-B+-R	GTCCTGGTCGTCCTCCTGAAGCGGCGG
Hsp83-S219A-V5-M	GCGAGAAGGA GGTCGCGGACGATGAGGCTG

## Sheet: Primers for qRT-PCR
Genes	Sequence, 5'-3'
14-3-3ε-F	CATATCACCGTCGAGACCTG
14-3-3ε-R	GTCTCGCCAAAGTGTACGAA
14-3-3ζ-F	CAGGCGGTTCAAGGGTCAATAC
14-3-3ζ-R	TGCTGGGCTCTTTCCACGA
Kr-h1-F	CAGTTCGAACAAGGGACGCA
Kr-h1-R	CCACCTTCTTGCCACGACTC
rp49-F	GACAGTATCTGATGCCCAACA
rp49-R	CTTCTTGGAGGAGACGCCGT
